# Supplementary material for: Clinical and epidemiological characterization of influenza virus infections in children with severe acute respiratory infection in Maputo, Mozambique: Results from the implementation of sentinel surveillance, 2014 – 2016
Source: PLoS One. 2018 Mar 28;13(3):e0194138. doi: 10.1371/journal.pone.0194138 (PMC5874022; doi:10.1371/journal.pone.0194138)
Supplement: S2 File — https://dataverse.harvard.edu/privateurl.xhtml?token=20c1b910-9af3-4cfa-97ad-9b2efa22c466. (ZIP) [file pone.0194138.s002.zip]

Archive with 9 entries (6 files):
- S2 File/
- S2 File/.DS_Store
- __MACOSX/
- __MACOSX/S2 File/
- __MACOSX/S2 File/._.DS_Store
- S2 File/dataverse_influenza_send_2.csv
- __MACOSX/S2 File/._dataverse_influenza_send_2.csv
- S2 File/variable_names.xlsx
- __MACOSX/S2 File/._variable_names.xlsx
