# Supplementary material for: Clinical and epidemiological characterization of influenza virus infections in children with severe acute respiratory infection in Maputo, Mozambique: Results from the implementation of sentinel surveillance, 2014 – 2016
Source: PLoS One. 2018 Mar 28;13(3):e0194138. doi: 10.1371/journal.pone.0194138 (PMC5874022; doi:10.1371/journal.pone.0194138)
Supplement: S2 File — https://dataverse.harvard.edu/privateurl.xhtml?token=20c1b910-9af3-4cfa-97ad-9b2efa22c466. (ZIP) [file pone.0194138.s002.zip › S2 File/variable_names.xlsx]

## Sheet: Sheet1
Variable name	Storage type	Label
id	String	Case ID
year	numeric	Year of diagnosis
month	numeric	Month of diagnosis
agemth	numeric	Age at diagnosis in months
male	numeric	Gender	0 - female; 1 - male
hasasma	numeric	History of asthma	0 - No; 1 - Yes
symcough	numeric	Has cough	0 - No; 1 - Yes
symfever	numeric	Has fever	0 - No; 1 - Yes
symdifbreath	numeric	Has breath dificulty	0 - No; 1 - Yes
symsorethroat	numeric	Painful throath	0 - No; 1 - Yes
symrhino	numeric	Rhino symptoms	0 - No; 1 - Yes
symmeasfever	numeric	Fever (measured)	0 - No; 1 - Yes
antibio24	numeric	Any antibiotic in last 24 hours	0 - No; 1 - Yes
oxygen	numeric	Given oxygen	0 - No; 1 - Yes
influenza	numeric	Influenza identified	0 - Negative; 1 - Positive
d_bpn	numeric	BPN diagnosis	0 - No; 1 - Yes
d_pn	numeric	PN diagnosis	0 - No; 1 - Yes
d_bronco	numeric		0 - No; 1 - Yes
d_oth	numeric	Other diagnosis	0 - No; 1 - Yes
medoth	numeric	Other medication	0 - No; 1 - Yes
dth	numeric	Death	0 - No; 1 - Yes
